# Supplementary material for: Lacticaseibacillus paracsei HY7207 Alleviates Hepatic Steatosis, Inflammation, and Liver Fibrosis in Mice with Non-Alcoholic Fatty Liver Disease
Source: Int J Mol Sci. 2024 Sep 12;25(18):9870. doi: 10.3390/ijms25189870 (PMC11432063; doi:10.3390/ijms25189870)
Supplement: Supplementary file 1 [file ijms-25-09870-s001.zip]

Archive with 1 entries (1 files):
- ijms-3189595-supplementary.pdf
